# Supplementary material for: ﻿Rosadavurica var. ﻿rubro-stipulata (Rosaceae), the correct name for ﻿R.davurica var. ﻿﻿alpestris
Source: PhytoKeys. 2023 Jul 7;229:71–6. doi: 10.3897/phytokeys.229.105786 (PMC10349305; doi:10.3897/phytokeys.229.105786)
Supplement: XML Treatment for Rosa davurica var. rubro-stipulata [file phytokeys.229.105786-treatment1.xml]

<!DOCTYPE tp:taxon-treatment
  PUBLIC "-//TaxonX//DTD Taxonomic Treatment Publishing DTD v0 20100105//EN" "tax-treatment-NSO.dtd">
<tp:taxon-treatment xmlns:tp="http://www.plazi.org/taxpub"><tp:treatment-meta><kwd-group><label>Taxon classification</label><kwd>
              <named-content content-type="kingdom">Plantae</named-content>
            </kwd><kwd>
              <named-content content-type="order">Rosales</named-content>
            </kwd><kwd>
              <named-content content-type="family">Rosaceae</named-content>
            </kwd></kwd-group><mixed-citation publication-type="journal"><person-group><name><surname>Kim</surname><given-names>Young-Soo</given-names></name><name><surname>Son</surname><given-names>Dong Chan</given-names></name></person-group><article-title>﻿<italic><tp:taxon-name><tp:taxon-name-part taxon-name-part-type="genus" reg="Rosa">Rosa</tp:taxon-name-part><tp:taxon-name-part taxon-name-part-type="species" reg="davurica">davurica</tp:taxon-name-part></tp:taxon-name></italic> var. ﻿<italic><tp:taxon-name><tp:taxon-name-part taxon-name-part-type="genus" reg="Rosa"/><tp:taxon-name-part taxon-name-part-type="species" reg="davurica"/><tp:taxon-name-part taxon-name-part-type="variety" reg="rubro-stipulata">rubro-stipulata</tp:taxon-name-part></tp:taxon-name></italic> (<tp:taxon-name><tp:taxon-name-part taxon-name-part-type="family">Rosaceae</tp:taxon-name-part></tp:taxon-name>), the correct name for ﻿<italic><tp:taxon-name><tp:taxon-name-part taxon-name-part-type="genus" reg="Rosa">R.</tp:taxon-name-part><tp:taxon-name-part taxon-name-part-type="species" reg="davurica">davurica</tp:taxon-name-part></tp:taxon-name></italic> var. ﻿<italic>﻿<tp:taxon-name><tp:taxon-name-part taxon-name-part-type="genus" reg="Rosa"/><tp:taxon-name-part taxon-name-part-type="species" reg="davurica"/><tp:taxon-name-part taxon-name-part-type="variety" reg="alpestris">alpestris</tp:taxon-name-part></tp:taxon-name></italic></article-title><source>PhytoKeys</source><day>07</day><month>07</month><year>2023</year><volume>229</volume><fpage>71</fpage><lpage>76</lpage><pub-id pub-id-type="doi">10.3897/phytokeys.229.105786</pub-id></mixed-citation></tp:treatment-meta><tp:nomenclature><label>﻿</label><tp:taxon-name>
            <object-id xmlns:xlink="http://www.w3.org/1999/xlink" content-type="arpha" xlink:type="simple">3E1B6CEE-5447-5E71-9B6B-9476FF107B98</object-id>
            <tp:taxon-name-part taxon-name-part-type="genus" reg="Rosa">Rosa</tp:taxon-name-part>
            <tp:taxon-name-part taxon-name-part-type="species" reg="davurica">davurica</tp:taxon-name-part>
            <tp:taxon-name-part taxon-name-part-type="infraspecific-rank">var.</tp:taxon-name-part>
            <tp:taxon-name-part taxon-name-part-type="variety" reg="rubro-stipulata">rubro-stipulata</tp:taxon-name-part>
            <object-id xmlns:xlink="http://www.w3.org/1999/xlink" content-type="ipni" xlink:type="simple">urn:lsid:ipni.org:names:77322794-1</object-id>
          </tp:taxon-name><tp:taxon-authority>(Nakai) D. C. Son &amp; Y. S. Kim, comb. nov. &amp;</tp:taxon-authority><tp:taxon-status xmlns:xlink="http://www.w3.org/1999/xlink" xlink:type="simple">stat. nov.</tp:taxon-status><tp:nomenclature-citation-list><tp:nomenclature-citation><tp:taxon-name>
                <tp:taxon-name-part taxon-name-part-type="genus" reg="Rosa">Rosa</tp:taxon-name-part>
                <tp:taxon-name-part taxon-name-part-type="species" reg="rubro-stipulata">rubro-stipulata</tp:taxon-name-part>
              </tp:taxon-name><comment>Nakai, Bot. Mag. (Tokyo) 30: 242 (1916). Basionym. <bold>Type.</bold> Korea. Chagang-do: 牙得嶺 (江界側) [Adeuk-ryeong (Ganggye)], July 5, 1914, T. Nakai 1824 (lectotype, designated by <xref ref-type="bibr" rid="B5">Momiyama and Ohba (1988</xref>: 10): TI00022345, photo!); KOREA Hamgyongnam-do: 牙得嶺 (長津側) [Adeuk-ryeong (Chang-jyu)], July 6, 1914, T. Nakai 1820 (syntype: TI00022346, photo!). Fig. <xref ref-type="fig" rid="F2">2</xref>.</comment></tp:nomenclature-citation><tp:nomenclature-citation><tp:taxon-name>
                <tp:taxon-name-part taxon-name-part-type="genus" reg="Rosa"/>
                <tp:taxon-name-part taxon-name-part-type="species" reg="rubro-stipulata"/>
                <tp:taxon-name-part taxon-name-part-type="variety" reg="alpestris"/>
              </tp:taxon-name><comment>= <tp:taxon-name><tp:taxon-name-part taxon-name-part-type="genus" reg="Rosa">Rosa</tp:taxon-name-part><tp:taxon-name-part taxon-name-part-type="species" reg="rubro-stipulata">rubro-stipulata</tp:taxon-name-part><tp:taxon-name-part taxon-name-part-type="infraspecific-rank">var.</tp:taxon-name-part><tp:taxon-name-part taxon-name-part-type="variety" reg="alpestris">alpestris</tp:taxon-name-part></tp:taxon-name> Nakai, Bot. Mag. (Tokyo) 30: 242 (1916); <tp:taxon-name><tp:taxon-name-part taxon-name-part-type="genus" reg="Rosa">Rosa</tp:taxon-name-part><tp:taxon-name-part taxon-name-part-type="species" reg="marretii">marretii</tp:taxon-name-part><tp:taxon-name-part taxon-name-part-type="infraspecific-rank">var.</tp:taxon-name-part><tp:taxon-name-part taxon-name-part-type="variety" reg="alpestris">alpestris</tp:taxon-name-part></tp:taxon-name> (Nakai) Uyeki, Woody Pl. Distr. Chosen: 51 (1940); <tp:taxon-name><tp:taxon-name-part taxon-name-part-type="genus" reg="Rosa">Rosa</tp:taxon-name-part><tp:taxon-name-part taxon-name-part-type="species" reg="davurica">davurica</tp:taxon-name-part><tp:taxon-name-part taxon-name-part-type="infraspecific-rank">var.</tp:taxon-name-part><tp:taxon-name-part taxon-name-part-type="variety" reg="alpestris">alpestris</tp:taxon-name-part></tp:taxon-name> (Nakai) Kitag., Neolin. Fl. Manshur. 382 (1979). <bold>Type.</bold> Korea. Hamgyeongbuk-do: 長白山 (Baekdusan), August 1913, <italic>T. Mori 77</italic> (lectotype, designated by <xref ref-type="bibr" rid="B5">Momiyama and Ohba (1988</xref>: 11): TI00022341, photo!); KOREA. Hamgyeongbuk-do: 長白山 (Baekdusan), August 1913, <italic>T. Mori 114</italic> (syntype: TI00022342, photo!); KOREA. Ryanggang-do: 崔哥嶺 (Choiga-ryeong), August 1913, <italic>T. Mori 206</italic> (syntype: TI00022343, photo!); KOREA. Ryanggang-do: 神武城 – 無頭峯 (Shinmusung – Mudubong), August 8, 1914, <italic>T. Nakai 1816</italic> (syntype: TI00022344, photo!). Fig. <xref ref-type="fig" rid="F3">3</xref>. </comment></tp:nomenclature-citation></tp:nomenclature-citation-list></tp:nomenclature><tp:treatment-sec><!--Section generated to contain objects referenced in tp:taxon-treatment.--><fig id="F2" position="float" orientation="portrait"><object-id xmlns:xlink="http://www.w3.org/1999/xlink" content-type="doi" xlink:type="simple">10.3897/phytokeys.229.105786.figure2</object-id><object-id xmlns:xlink="http://www.w3.org/1999/xlink" content-type="arpha" xlink:type="simple">96F91D6D-AE75-5907-A692-AE8C17DDBA58</object-id><label>Figure 2.</label><caption><p>Type specimens of <tp:taxon-name><tp:taxon-name-part taxon-name-part-type="genus" reg="Rosa">Rosa</tp:taxon-name-part><tp:taxon-name-part taxon-name-part-type="species" reg="rubro-stipulata">rubro-stipulata</tp:taxon-name-part><tp:taxon-name-part taxon-name-part-type="infraspecific-rank">var.</tp:taxon-name-part><tp:taxon-name-part taxon-name-part-type="variety" reg="rubro-stipulata">rubro-stipulata</tp:taxon-name-part></tp:taxon-name><bold>A</bold> lectotype (TI00022345) <bold>B</bold> syntype (TI00022346).</p></caption><graphic xmlns:xlink="http://www.w3.org/1999/xlink" xlink:href="phytokeys-229-071_article-105786__-g002.jpg" position="float" orientation="portrait" xlink:type="simple" id="oo_874475.jpg"><uri content-type="original_file" xlink:type="simple">https://binary.pensoft.net/fig/874475</uri></graphic></fig><fig id="F3" position="float" orientation="portrait"><object-id xmlns:xlink="http://www.w3.org/1999/xlink" content-type="doi" xlink:type="simple">10.3897/phytokeys.229.105786.figure3</object-id><object-id xmlns:xlink="http://www.w3.org/1999/xlink" content-type="arpha" xlink:type="simple">42081E70-79FE-5E6D-A6A3-B05E65903C67</object-id><label>Figure 3.</label><caption><p>Type specimens of <tp:taxon-name><tp:taxon-name-part taxon-name-part-type="genus" reg="Rosa">Rosa</tp:taxon-name-part><tp:taxon-name-part taxon-name-part-type="species" reg="rubro-stipulata">rubro-stipulata</tp:taxon-name-part><tp:taxon-name-part taxon-name-part-type="infraspecific-rank">var.</tp:taxon-name-part><tp:taxon-name-part taxon-name-part-type="variety" reg="alpestris">alpestris</tp:taxon-name-part></tp:taxon-name><bold>A</bold> lectotype (TI00022341) <bold>B–D</bold> syntype (TI00022342, TI00022343, TI00022344).</p></caption><graphic xmlns:xlink="http://www.w3.org/1999/xlink" xlink:href="phytokeys-229-071_article-105786__-g003.jpg" position="float" orientation="portrait" xlink:type="simple" id="oo_874476.jpg"><uri content-type="original_file" xlink:type="simple">https://binary.pensoft.net/fig/874476</uri></graphic></fig></tp:treatment-sec><ref-list><ref id="B5"><mixed-citation xmlns:xlink="http://www.w3.org/1999/xlink" xlink:type="simple"><person-group><name name-style="western"><surname>Momiyama</surname><given-names>Y</given-names></name><name name-style="western"><surname>Ohba</surname><given-names>H</given-names></name></person-group> (<year>1988</year>) <source>Catalogue of type specimens preserved in the Herbarium, Department of Botany, University Museum, the University of Tokyo. Part 3. <italic><tp:taxon-name><tp:taxon-name-part taxon-name-part-type="genus">Rosa</tp:taxon-name-part></tp:taxon-name></italic> and <italic><tp:taxon-name><tp:taxon-name-part taxon-name-part-type="genus">Rubus</tp:taxon-name-part></tp:taxon-name></italic> (<tp:taxon-name><tp:taxon-name-part taxon-name-part-type="family">Rosaceae</tp:taxon-name-part></tp:taxon-name>). Material Reports No. 16.</source><publisher-name>The University Museum</publisher-name>, <publisher-loc>The University of Tokyo, Tokyo</publisher-loc>, <size units="page">147 pp</size>.</mixed-citation></ref></ref-list></tp:taxon-treatment>
